# Supplementary material for: Novel Mutation Glu98Lys in Cardiac Tropomyosin Alters Its Structure and Impairs Myocardial Relaxation
Source: Int J Mol Sci. 2023 Aug 2;24(15):12359. doi: 10.3390/ijms241512359 (PMC10419091; doi:10.3390/ijms241512359)
Supplement: Supplementary file 1 [file ijms-24-12359-s001.zip]

Archive with 1 entries (1 files):
- ijms-2511373-supplementary.pdf
